# Supplementary material for: Lineage Conversion in Pediatric B-Cell Precursor Acute Leukemia under Blinatumomab Therapy
Source: Int J Mol Sci. 2022 Apr 5;23(7):4019. doi: 10.3390/ijms23074019 (PMC8999738; doi:10.3390/ijms23074019)
Supplement: Supplementary file 1 [file ijms-23-04019-s001.zip]

Archive with 3 entries (2 files):
- ijms-1634848-supplementary/
- ijms-1634848-supplementary/ijms-1634848-supplementary.pdf
- ijms-1634848-supplementary/Table S4.xlsx
